# Supplementary material for: Multi-channel EEG recordings during a sustained-attention driving task
Source: Sci Data. 2019 Apr 5;6:19. doi: 10.1038/s41597-019-0027-4 (PMC6472414; doi:10.1038/s41597-019-0027-4)
Supplement: Supplementary file 1 — Download metadata file [file 41597_2019_27_MOESM1_ESM.zip]

Archive with 3 entries (3 files):
- a_Cao278B_assay.txt
- s_Cao278B_study.txt
- i_Investigation.txt
