# Supplementary material for: Multi-channel EEG recordings during a sustained-attention driving task
Source: Sci Data. 2019 Apr 5;6:19. doi: 10.1038/s41597-019-0027-4 (PMC6472414; doi:10.1038/s41597-019-0027-4)
Supplement: Supplementary file 1 — Download metadata file [file 41597_2019_27_MOESM1_ESM.zip › a_Cao278B_assay.txt]

Sample Name	Protocol REF	Parameter Value[instrument]	Parameter Value[manufacturer]	Assay Name	Raw Data File	Comment[Data Repository]	Comment[Data Record Accession]	Comment[Data Record URI]	Protocol REF	Derived Data File	Comment[Data Repository]	Comment[Data Record Accession]	Comment[Data Record URI]
s01	Experimental paradigm	Neuroscan EEG acquisition system	Neuroscan	s01_051017m	s01_051017m.set	figshare	doi:10.6084/m9.figshare.6427334.v5	https://doi.org/10.6084/m9.figshare.6427334.v5	Experimental paradigm	s01_051017m.set.zip	figshare	doi:10.6084/m9.figshare.7666055.v3	https://doi.org/10.6084/m9.figshare.7666055.v3
s01	Experimental paradigm	Neuroscan EEG acquisition system	Neuroscan	s01_060227n	s01_060227n.set	figshare	doi:10.6084/m9.figshare.6427334.v5	https://doi.org/10.6084/m9.figshare.6427334.v5	Experimental paradigm	s01_060227n.set.zip	figshare	doi:10.6084/m9.figshare.7666055.v3	https://doi.org/10.6084/m9.figshare.7666055.v3
s01	Experimental paradigm	Neuroscan EEG acquisition system	Neuroscan	s01_060926_1n	s01_060926_1n.set	figshare	doi:10.6084/m9.figshare.6427334.v5	https://doi.org/10.6084/m9.figshare.6427334.v5	Experimental paradigm	s01_060926_1n.set.zip	figshare	doi:10.6084/m9.figshare.7666055.v3	https://doi.org/10.6084/m9.figshare.7666055.v3
s01	Experimental paradigm	Neuroscan EEG acquisition system	Neuroscan	s01_060926_2n	s01_060926_2n.set	figshare	doi:10.6084/m9.figshare.6427334.v5	https://doi.org/10.6084/m9.figshare.6427334.v5	Experimental paradigm	s01_060926_2n.set.zip	figshare	doi:10.6084/m9.figshare.7666055.v3	https://doi.org/10.6084/m9.figshare.7666055.v3
s01	Experimental paradigm	Neuroscan EEG acquisition system	Neuroscan	s01_060926_2n	s01_060926_2n.set	figshare	doi:10.6084/m9.figshare.6427334.v5	https://doi.org/10.6084/m9.figshare.6427334.v5	Experimental paradigm	s01_060926_2n.set.zip	figshare	doi:10.6084/m9.figshare.7666055.v3	https://doi.org/10.6084/m9.figshare.7666055.v3
s02	Experimental paradigm	Neuroscan EEG acquisition system	Neuroscan	s02_050921m	s02_050921m.set	figshare	doi:10.6084/m9.figshare.6427334.v5	https://doi.org/10.6084/m9.figshare.6427334.v5	Experimental paradigm	s02_050921m.set.zip	figshare	doi:10.6084/m9.figshare.7666055.v3	https://doi.org/10.6084/m9.figshare.7666055.v3
s02	Experimental paradigm	Neuroscan EEG acquisition system	Neuroscan	s02_051115m	s02_051115m.set	figshare	doi:10.6084/m9.figshare.6427334.v5	https://doi.org/10.6084/m9.figshare.6427334.v5	Experimental paradigm	s02_051115m.set.zip	figshare	doi:10.6084/m9.figshare.7666055.v3	https://doi.org/10.6084/m9.figshare.7666055.v3
s04	Experimental paradigm	Neuroscan EEG acquisition system	Neuroscan	s04_051130m	s04_051130m.set	figshare	doi:10.6084/m9.figshare.6427334.v5	https://doi.org/10.6084/m9.figshare.6427334.v5	Experimental paradigm	s04_051130m.set.zip	figshare	doi:10.6084/m9.figshare.7666055.v3	https://doi.org/10.6084/m9.figshare.7666055.v3
s05	Experimental paradigm	Neuroscan EEG acquisition system	Neuroscan	s05_051120m	s05_051120m.set	figshare	doi:10.6084/m9.figshare.6427334.v5	https://doi.org/10.6084/m9.figshare.6427334.v5	Experimental paradigm	s05_051120m.set.zip	figshare	doi:10.6084/m9.figshare.7666055.v3	https://doi.org/10.6084/m9.figshare.7666055.v3
s05	Experimental paradigm	Neuroscan EEG acquisition system	Neuroscan	s05_060308n	s05_060308n.set	figshare	doi:10.6084/m9.figshare.6427334.v5	https://doi.org/10.6084/m9.figshare.6427334.v5	Experimental paradigm	s05_060308n.set.zip	figshare	doi:10.6084/m9.figshare.7666055.v3	https://doi.org/10.6084/m9.figshare.7666055.v3
s05	Experimental paradigm	Neuroscan EEG acquisition system	Neuroscan	s05_061019m	s05_061019m.set	figshare	doi:10.6084/m9.figshare.6427334.v5	https://doi.org/10.6084/m9.figshare.6427334.v5	Experimental paradigm	s05_061019m.set.zip	figshare	doi:10.6084/m9.figshare.7666055.v3	https://doi.org/10.6084/m9.figshare.7666055.v3
s05	Experimental paradigm	Neuroscan EEG acquisition system	Neuroscan	s05_061101n	s05_061101n.set	figshare	doi:10.6084/m9.figshare.6427334.v5	https://doi.org/10.6084/m9.figshare.6427334.v5	Experimental paradigm	s05_061101n.set.zip	figshare	doi:10.6084/m9.figshare.7666055.v3	https://doi.org/10.6084/m9.figshare.7666055.v3
s06	Experimental paradigm	Neuroscan EEG acquisition system	Neuroscan	s06_051119m	s06_051119m.set	figshare	doi:10.6084/m9.figshare.6427334.v5	https://doi.org/10.6084/m9.figshare.6427334.v5	Experimental paradigm	s06_051119m.set.zip	figshare	doi:10.6084/m9.figshare.7666055.v3	https://doi.org/10.6084/m9.figshare.7666055.v3
s09	Experimental paradigm	Neuroscan EEG acquisition system	Neuroscan	s09_060313n	s09_060313n.set	figshare	doi:10.6084/m9.figshare.6427334.v5	https://doi.org/10.6084/m9.figshare.6427334.v5	Experimental paradigm	s09_060313n.set.zip	figshare	doi:10.6084/m9.figshare.7666055.v3	https://doi.org/10.6084/m9.figshare.7666055.v3
s09	Experimental paradigm	Neuroscan EEG acquisition system	Neuroscan	s09_060317n	s09_060317n.set	figshare	doi:10.6084/m9.figshare.6427334.v5	https://doi.org/10.6084/m9.figshare.6427334.v5	Experimental paradigm	s09_060317n.set.zip	figshare	doi:10.6084/m9.figshare.7666055.v3	https://doi.org/10.6084/m9.figshare.7666055.v3
s09	Experimental paradigm	Neuroscan EEG acquisition system	Neuroscan	s09_060720_1n	s09_060720_1n.set	figshare	doi:10.6084/m9.figshare.6427334.v5	https://doi.org/10.6084/m9.figshare.6427334.v5	Experimental paradigm	s09_060720_1n.set.zip	figshare	doi:10.6084/m9.figshare.7666055.v3	https://doi.org/10.6084/m9.figshare.7666055.v3
s11	Experimental paradigm	Neuroscan EEG acquisition system	Neuroscan	s11_060920_1n	s11_060920_1n.set	figshare	doi:10.6084/m9.figshare.6427334.v5	https://doi.org/10.6084/m9.figshare.6427334.v5	Experimental paradigm	s11_060920_1n.set.zip	figshare	doi:10.6084/m9.figshare.7666055.v3	https://doi.org/10.6084/m9.figshare.7666055.v3
s12	Experimental paradigm	Neuroscan EEG acquisition system	Neuroscan	s12_060710_1m	s12_060710_1m.set	figshare	doi:10.6084/m9.figshare.6427334.v5	https://doi.org/10.6084/m9.figshare.6427334.v5	Experimental paradigm	s12_060710_1m.set.zip	figshare	doi:10.6084/m9.figshare.7666055.v3	https://doi.org/10.6084/m9.figshare.7666055.v3
s12	Experimental paradigm	Neuroscan EEG acquisition system	Neuroscan	s12_060710_2m	s12_060710_2m.set	figshare	doi:10.6084/m9.figshare.6427334.v5	https://doi.org/10.6084/m9.figshare.6427334.v5	Experimental paradigm	s12_060710_2m.set.zip	figshare	doi:10.6084/m9.figshare.7666055.v3	https://doi.org/10.6084/m9.figshare.7666055.v3
s13	Experimental paradigm	Neuroscan EEG acquisition system	Neuroscan	s13_060213m	s13_060213m.set	figshare	doi:10.6084/m9.figshare.6427334.v5	https://doi.org/10.6084/m9.figshare.6427334.v5	Experimental paradigm	s13_060213m.set.zip	figshare	doi:10.6084/m9.figshare.7666055.v3	https://doi.org/10.6084/m9.figshare.7666055.v3
s13	Experimental paradigm	Neuroscan EEG acquisition system	Neuroscan	s13_060217m	s13_060217m.set	figshare	doi:10.6084/m9.figshare.6427334.v5	https://doi.org/10.6084/m9.figshare.6427334.v5	Experimental paradigm	s13_060217m.set.zip	figshare	doi:10.6084/m9.figshare.7666055.v3	https://doi.org/10.6084/m9.figshare.7666055.v3
s14	Experimental paradigm	Neuroscan EEG acquisition system	Neuroscan	s14_060319m	s14_060319m.set	figshare	doi:10.6084/m9.figshare.6427334.v5	https://doi.org/10.6084/m9.figshare.6427334.v5	Experimental paradigm	s14_060319m.set.zip	figshare	doi:10.6084/m9.figshare.7666055.v3	https://doi.org/10.6084/m9.figshare.7666055.v3
s14	Experimental paradigm	Neuroscan EEG acquisition system	Neuroscan	s14_060319n	s14_060319n.set	figshare	doi:10.6084/m9.figshare.6427334.v5	https://doi.org/10.6084/m9.figshare.6427334.v5	Experimental paradigm	s14_060319n.set.zip	figshare	doi:10.6084/m9.figshare.7666055.v3	https://doi.org/10.6084/m9.figshare.7666055.v3
s22	Experimental paradigm	Neuroscan EEG acquisition system	Neuroscan	s22_080513m	s22_080513m.set	figshare	doi:10.6084/m9.figshare.6427334.v5	https://doi.org/10.6084/m9.figshare.6427334.v5	Experimental paradigm	s22_080513m.set.zip	figshare	doi:10.6084/m9.figshare.7666055.v3	https://doi.org/10.6084/m9.figshare.7666055.v3
s22	Experimental paradigm	Neuroscan EEG acquisition system	Neuroscan	s22_090825n	s22_090825n.set	figshare	doi:10.6084/m9.figshare.6427334.v5	https://doi.org/10.6084/m9.figshare.6427334.v5	Experimental paradigm	s22_090825n.set.zip	figshare	doi:10.6084/m9.figshare.7666055.v3	https://doi.org/10.6084/m9.figshare.7666055.v3
s22	Experimental paradigm	Neuroscan EEG acquisition system	Neuroscan	s22_090922m	s22_090922m.set	figshare	doi:10.6084/m9.figshare.6427334.v5	https://doi.org/10.6084/m9.figshare.6427334.v5	Experimental paradigm	s22_090922m.set.zip	figshare	doi:10.6084/m9.figshare.7666055.v3	https://doi.org/10.6084/m9.figshare.7666055.v3
s22	Experimental paradigm	Neuroscan EEG acquisition system	Neuroscan	s22_091006m	s22_091006m.set	figshare	doi:10.6084/m9.figshare.6427334.v5	https://doi.org/10.6084/m9.figshare.6427334.v5	Experimental paradigm	s22_091006m.set.zip	figshare	doi:10.6084/m9.figshare.7666055.v3	https://doi.org/10.6084/m9.figshare.7666055.v3
s23	Experimental paradigm	Neuroscan EEG acquisition system	Neuroscan	s23_060711_1m	s23_060711_1m.set	figshare	doi:10.6084/m9.figshare.6427334.v5	https://doi.org/10.6084/m9.figshare.6427334.v5	Experimental paradigm	s23_060711_1m.set.zip	figshare	doi:10.6084/m9.figshare.7666055.v3	https://doi.org/10.6084/m9.figshare.7666055.v3
s31	Experimental paradigm	Neuroscan EEG acquisition system	Neuroscan	s31_061020m	s31_061020m.set	figshare	doi:10.6084/m9.figshare.6427334.v5	https://doi.org/10.6084/m9.figshare.6427334.v5	Experimental paradigm	s31_061020m.set.zip	figshare	doi:10.6084/m9.figshare.7666055.v3	https://doi.org/10.6084/m9.figshare.7666055.v3
s31	Experimental paradigm	Neuroscan EEG acquisition system	Neuroscan	s31_061103n	s31_061103n.set	figshare	doi:10.6084/m9.figshare.6427334.v5	https://doi.org/10.6084/m9.figshare.6427334.v5	Experimental paradigm	s31_061103n.set.zip	figshare	doi:10.6084/m9.figshare.7666055.v3	https://doi.org/10.6084/m9.figshare.7666055.v3
s35	Experimental paradigm	Neuroscan EEG acquisition system	Neuroscan	s35_070115m	s35_070115m.set	figshare	doi:10.6084/m9.figshare.6427334.v5	https://doi.org/10.6084/m9.figshare.6427334.v5	Experimental paradigm	s35_070115m.set.zip	figshare	doi:10.6084/m9.figshare.7666055.v3	https://doi.org/10.6084/m9.figshare.7666055.v3
s35	Experimental paradigm	Neuroscan EEG acquisition system	Neuroscan	s35_070322n	s35_070322n.set	figshare	doi:10.6084/m9.figshare.6427334.v5	https://doi.org/10.6084/m9.figshare.6427334.v5	Experimental paradigm	s35_070322n.set.zip	figshare	doi:10.6084/m9.figshare.7666055.v3	https://doi.org/10.6084/m9.figshare.7666055.v3
s40	Experimental paradigm	Neuroscan EEG acquisition system	Neuroscan	s40_070124n	s40_070124n.set	figshare	doi:10.6084/m9.figshare.6427334.v5	https://doi.org/10.6084/m9.figshare.6427334.v5	Experimental paradigm	s40_070124n.set.zip	figshare	doi:10.6084/m9.figshare.7666055.v3	https://doi.org/10.6084/m9.figshare.7666055.v3
s40	Experimental paradigm	Neuroscan EEG acquisition system	Neuroscan	s40_070131m	s40_070131m.set	figshare	doi:10.6084/m9.figshare.6427334.v5	https://doi.org/10.6084/m9.figshare.6427334.v5	Experimental paradigm	s40_070131m.set.zip	figshare	doi:10.6084/m9.figshare.7666055.v3	https://doi.org/10.6084/m9.figshare.7666055.v3
s41	Experimental paradigm	Neuroscan EEG acquisition system	Neuroscan	s41_061225n	s41_061225n.set	figshare	doi:10.6084/m9.figshare.6427334.v5	https://doi.org/10.6084/m9.figshare.6427334.v5	Experimental paradigm	s41_061225n.set.zip	figshare	doi:10.6084/m9.figshare.7666055.v3	https://doi.org/10.6084/m9.figshare.7666055.v3
s41	Experimental paradigm	Neuroscan EEG acquisition system	Neuroscan	s41_080520m	s41_080520m.set	figshare	doi:10.6084/m9.figshare.6427334.v5	https://doi.org/10.6084/m9.figshare.6427334.v5	Experimental paradigm	s41_080520m.set.zip	figshare	doi:10.6084/m9.figshare.7666055.v3	https://doi.org/10.6084/m9.figshare.7666055.v3
s41	Experimental paradigm	Neuroscan EEG acquisition system	Neuroscan	s41_080530n	s41_080530n.set	figshare	doi:10.6084/m9.figshare.6427334.v5	https://doi.org/10.6084/m9.figshare.6427334.v5	Experimental paradigm	s41_080530n.set.zip	figshare	doi:10.6084/m9.figshare.7666055.v3	https://doi.org/10.6084/m9.figshare.7666055.v3
s41	Experimental paradigm	Neuroscan EEG acquisition system	Neuroscan	s41_090813m	s41_090813m.set	figshare	doi:10.6084/m9.figshare.6427334.v5	https://doi.org/10.6084/m9.figshare.6427334.v5	Experimental paradigm	s41_090813m.set.zip	figshare	doi:10.6084/m9.figshare.7666055.v3	https://doi.org/10.6084/m9.figshare.7666055.v3
s41	Experimental paradigm	Neuroscan EEG acquisition system	Neuroscan	s41_091104n	s41_091104n.set	figshare	doi:10.6084/m9.figshare.6427334.v5	https://doi.org/10.6084/m9.figshare.6427334.v5	Experimental paradigm	s41_091104n.set.zip	figshare	doi:10.6084/m9.figshare.7666055.v3	https://doi.org/10.6084/m9.figshare.7666055.v3
s42	Experimental paradigm	Neuroscan EEG acquisition system	Neuroscan	s42_061229n	s42_061229n.set	figshare	doi:10.6084/m9.figshare.6427334.v5	https://doi.org/10.6084/m9.figshare.6427334.v5	Experimental paradigm	s42_061229n.set.zip	figshare	doi:10.6084/m9.figshare.7666055.v3	https://doi.org/10.6084/m9.figshare.7666055.v3
s42	Experimental paradigm	Neuroscan EEG acquisition system	Neuroscan	s42_070105n	s42_070105n.set	figshare	doi:10.6084/m9.figshare.6427334.v5	https://doi.org/10.6084/m9.figshare.6427334.v5	Experimental paradigm	s42_070105n.set.zip	figshare	doi:10.6084/m9.figshare.7666055.v3	https://doi.org/10.6084/m9.figshare.7666055.v3
s43	Experimental paradigm	Neuroscan EEG acquisition system	Neuroscan	s43_070202m	s43_070202m.set	figshare	doi:10.6084/m9.figshare.6427334.v5	https://doi.org/10.6084/m9.figshare.6427334.v5	Experimental paradigm	s43_070202m.set.zip	figshare	doi:10.6084/m9.figshare.7666055.v3	https://doi.org/10.6084/m9.figshare.7666055.v3
s43	Experimental paradigm	Neuroscan EEG acquisition system	Neuroscan	s43_070205n	s43_070205n.set	figshare	doi:10.6084/m9.figshare.6427334.v5	https://doi.org/10.6084/m9.figshare.6427334.v5	Experimental paradigm	s43_070205n.set.zip	figshare	doi:10.6084/m9.figshare.7666055.v3	https://doi.org/10.6084/m9.figshare.7666055.v3
s43	Experimental paradigm	Neuroscan EEG acquisition system	Neuroscan	s43_070208n	s43_070208n.set	figshare	doi:10.6084/m9.figshare.6427334.v5	https://doi.org/10.6084/m9.figshare.6427334.v5	Experimental paradigm	s43_070208n.set.zip	figshare	doi:10.6084/m9.figshare.7666055.v3	https://doi.org/10.6084/m9.figshare.7666055.v3
s44	Experimental paradigm	Neuroscan EEG acquisition system	Neuroscan	s44_070126m	s44_070126m.set	figshare	doi:10.6084/m9.figshare.6427334.v5	https://doi.org/10.6084/m9.figshare.6427334.v5	Experimental paradigm	s44_070126m.set.zip	figshare	doi:10.6084/m9.figshare.7666055.v3	https://doi.org/10.6084/m9.figshare.7666055.v3
s44	Experimental paradigm	Neuroscan EEG acquisition system	Neuroscan	s44_070205n	s44_070205n.set	figshare	doi:10.6084/m9.figshare.6427334.v5	https://doi.org/10.6084/m9.figshare.6427334.v5	Experimental paradigm	s44_070205n.set.zip	figshare	doi:10.6084/m9.figshare.7666055.v3	https://doi.org/10.6084/m9.figshare.7666055.v3
s44	Experimental paradigm	Neuroscan EEG acquisition system	Neuroscan	s44_070209m	s44_070209m.set	figshare	doi:10.6084/m9.figshare.6427334.v5	https://doi.org/10.6084/m9.figshare.6427334.v5	Experimental paradigm	s44_070209m.set.zip	figshare	doi:10.6084/m9.figshare.7666055.v3	https://doi.org/10.6084/m9.figshare.7666055.v3
s44	Experimental paradigm	Neuroscan EEG acquisition system	Neuroscan	s44_070325n	s44_070325n.set	figshare	doi:10.6084/m9.figshare.6427334.v5	https://doi.org/10.6084/m9.figshare.6427334.v5	Experimental paradigm	s44_070325n.set.zip	figshare	doi:10.6084/m9.figshare.7666055.v3	https://doi.org/10.6084/m9.figshare.7666055.v3
s45	Experimental paradigm	Neuroscan EEG acquisition system	Neuroscan	s45_070307n	s45_070307n.set	figshare	doi:10.6084/m9.figshare.6427334.v5	https://doi.org/10.6084/m9.figshare.6427334.v5	Experimental paradigm	s45_070307n.set.zip	figshare	doi:10.6084/m9.figshare.7666055.v3	https://doi.org/10.6084/m9.figshare.7666055.v3
s45	Experimental paradigm	Neuroscan EEG acquisition system	Neuroscan	s45_070321n	s45_070321n.set	figshare	doi:10.6084/m9.figshare.6427334.v5	https://doi.org/10.6084/m9.figshare.6427334.v5	Experimental paradigm	s45_070321n.set.zip	figshare	doi:10.6084/m9.figshare.7666055.v3	https://doi.org/10.6084/m9.figshare.7666055.v3
s48	Experimental paradigm	Neuroscan EEG acquisition system	Neuroscan	s48_080501n	s48_080501n.set	figshare	doi:10.6084/m9.figshare.6427334.v5	https://doi.org/10.6084/m9.figshare.6427334.v5	Experimental paradigm	s48_080501n.set.zip	figshare	doi:10.6084/m9.figshare.7666055.v3	https://doi.org/10.6084/m9.figshare.7666055.v3
s49	Experimental paradigm	Neuroscan EEG acquisition system	Neuroscan	s49_080522n	s49_080522n.set	figshare	doi:10.6084/m9.figshare.6427334.v5	https://doi.org/10.6084/m9.figshare.6427334.v5	Experimental paradigm	s49_080522n.set.zip	figshare	doi:10.6084/m9.figshare.7666055.v3	https://doi.org/10.6084/m9.figshare.7666055.v3
s49	Experimental paradigm	Neuroscan EEG acquisition system	Neuroscan	s49_080527n	s49_080527n.set	figshare	doi:10.6084/m9.figshare.6427334.v5	https://doi.org/10.6084/m9.figshare.6427334.v5	Experimental paradigm	s49_080527n.set.zip	figshare	doi:10.6084/m9.figshare.7666055.v3	https://doi.org/10.6084/m9.figshare.7666055.v3
s49	Experimental paradigm	Neuroscan EEG acquisition system	Neuroscan	s49_080602m	s49_080602m.set	figshare	doi:10.6084/m9.figshare.6427334.v5	https://doi.org/10.6084/m9.figshare.6427334.v5	Experimental paradigm	s49_080602m.set.zip	figshare	doi:10.6084/m9.figshare.7666055.v3	https://doi.org/10.6084/m9.figshare.7666055.v3
s50	Experimental paradigm	Neuroscan EEG acquisition system	Neuroscan	s50_080725n	s50_080725n.set	figshare	doi:10.6084/m9.figshare.6427334.v5	https://doi.org/10.6084/m9.figshare.6427334.v5	Experimental paradigm	s50_080725n.set.zip	figshare	doi:10.6084/m9.figshare.7666055.v3	https://doi.org/10.6084/m9.figshare.7666055.v3
s50	Experimental paradigm	Neuroscan EEG acquisition system	Neuroscan	s50_080731m	s50_080731m.set	figshare	doi:10.6084/m9.figshare.6427334.v5	https://doi.org/10.6084/m9.figshare.6427334.v5	Experimental paradigm	s50_080731m.set.zip	figshare	doi:10.6084/m9.figshare.7666055.v3	https://doi.org/10.6084/m9.figshare.7666055.v3
s52	Experimental paradigm	Neuroscan EEG acquisition system	Neuroscan	s52_081017n	s52_081017n.set	figshare	doi:10.6084/m9.figshare.6427334.v5	https://doi.org/10.6084/m9.figshare.6427334.v5	Experimental paradigm	s52_081017n.set.zip	figshare	doi:10.6084/m9.figshare.7666055.v3	https://doi.org/10.6084/m9.figshare.7666055.v3
s53	Experimental paradigm	Neuroscan EEG acquisition system	Neuroscan	s53_081018n	s53_081018n.set	figshare	doi:10.6084/m9.figshare.6427334.v5	https://doi.org/10.6084/m9.figshare.6427334.v5	Experimental paradigm	s53_081018n.set.zip	figshare	doi:10.6084/m9.figshare.7666055.v3	https://doi.org/10.6084/m9.figshare.7666055.v3
s53	Experimental paradigm	Neuroscan EEG acquisition system	Neuroscan	s53_090918n	s53_090918n.set	figshare	doi:10.6084/m9.figshare.6427334.v5	https://doi.org/10.6084/m9.figshare.6427334.v5	Experimental paradigm	s53_090918n.set.zip	figshare	doi:10.6084/m9.figshare.7666055.v3	https://doi.org/10.6084/m9.figshare.7666055.v3
s53	Experimental paradigm	Neuroscan EEG acquisition system	Neuroscan	s53_090925m	s53_090925m.set	figshare	doi:10.6084/m9.figshare.6427334.v5	https://doi.org/10.6084/m9.figshare.6427334.v5	Experimental paradigm	s53_090925m.set.zip	figshare	doi:10.6084/m9.figshare.7666055.v3	https://doi.org/10.6084/m9.figshare.7666055.v3
s54	Experimental paradigm	Neuroscan EEG acquisition system	Neuroscan	s54_081226m	s54_081226m.set	figshare	doi:10.6084/m9.figshare.6427334.v5	https://doi.org/10.6084/m9.figshare.6427334.v5	Experimental paradigm	s54_081226m.set.zip	figshare	doi:10.6084/m9.figshare.7666055.v3	https://doi.org/10.6084/m9.figshare.7666055.v3
s55	Experimental paradigm	Neuroscan EEG acquisition system	Neuroscan	s55_090930n	s55_090930n.set	figshare	doi:10.6084/m9.figshare.6427334.v5	https://doi.org/10.6084/m9.figshare.6427334.v5	Experimental paradigm	s55_090930n.set.zip	figshare	doi:10.6084/m9.figshare.7666055.v3	https://doi.org/10.6084/m9.figshare.7666055.v3
