# Supplementary material for: Multi-channel EEG recordings during a sustained-attention driving task
Source: Sci Data. 2019 Apr 5;6:19. doi: 10.1038/s41597-019-0027-4 (PMC6472414; doi:10.1038/s41597-019-0027-4)
Supplement: Supplementary file 1 — Download metadata file [file 41597_2019_27_MOESM1_ESM.zip › i_Investigation.txt]

# Investigation File generated for Scientific Data with Investigation File Authoring Tool version 0.1.0 on 11/03/2019 - This metadata file is CC0
ONTOLOGY SOURCE REFERENCE
Term Source Name	NCBITaxon	UBERON	ERO	EFO	CMO	OBI
Term Source File	http://data.bioontology.org/ontologies/NCBITAXON	http://data.bioontology.org/ontologies/UBERON	http://data.bioontology.org/ontologies/ERO	http://data.bioontology.org/ontologies/EFO	http://data.bioontology.org/ontologies/CMO	http://data.bioontology.org/ontologies/OBI
Term Source Version	2016AB	releases/2014-06-15	2013-08-02	2.105	2.41	2014-08-18
Term Source Description	National Center for Biotechnology Information (NCBI) Organismal Classification	Uber Anatomy Ontology	Eagle-I Research Resource Ontology	Experimental Factor Ontology	Clinical Measurement Ontology	Ontology for Biomedical Investigations
INVESTIGATION
Investigation Identifier
Investigation Title
Investigation Description
Investigation Submission Date
Investigation Public Release Date
INVESTIGATION PUBLICATIONS
Investigation PubMed ID
Investigation Publication DOI
Investigation Publication Author List
Investigation Publication Title
Investigation Publication Status
Investigation Publication Status Term Accession Number
Investigation Publication Status Term Source REF
INVESTIGATION CONTACTS
Investigation Person Last Name
Investigation Person Mid Initials
Investigation Person First Name
Investigation Person Address
Investigation Person Phone
Investigation Person Fax
Investigation Person Email
Investigation Person Affiliation
Investigation Person Roles
Investigation Person Roles Term Accession Number
Investigation Person Roles Term Source REF
STUDY
Study Identifier	10.1038/s41597-019-0027-4
Study Title	Multi-channel EEG recordings during a sustained-attention driving task
Study Submission Date	11/06/2018
Study Public Release Date	05/04/2019
Study Description	https://www.nature.com/articles/s41597-019-0027-4
Study File Name	s_Cao278B_study.txt
Comment[Subject Keywords]	""
Comment[Manuscript Licence]	CC BY-4.0
Comment[Experimental Metadata Licence]	CC0
Comment[Supplementary Information File Name]
Comment[Supplementary Information File Type]
Comment[Supplementary Information File URL]
Comment[Data Repository]	figshare;figshare
Comment[Data Record Accession]	doi:10.6084/m9.figshare.6427334.v5;doi:10.6084/m9.figshare.7666055.v3
Comment[Data Record URI]	https://doi.org/10.6084/m9.figshare.6427334.v5;https://doi.org/10.6084/m9.figshare.7666055.v3
STUDY DESIGN DESCRIPTORS
Study Design Type	behavioral data analysis objective	source-based data analysis objective	stimulus or stress design
Study Design Type Term Accession Number	ERO:0100130	ERO:0100121	http://www.ebi.ac.uk/efo/EFO_0001762
Study Design Type Term Source REF	ERO	ERO	EFO
STUDY PUBLICATIONS
Study PubMed ID	""	""	""	""	""	""	""
Study Publication DOI	doi:10.1016/j.neuroimage.2014.01.015	doi:10.1038/srep21353	doi:10.1109/TBCAS.2014.2316224	doi:10.1109/TNNLS.2013.2275003	doi:10.1016/j.knosys.2015.01.007	doi:10.1109/TNNLS.2015.2496330	doi:10.1109/TFUZZ.2016.2633379
Study Publication Author List	""	""	""	""	ref18	""	""
Study Publication Title	ref14	ref15	ref16	ref17	""	ref19	ref20
Study Publication Status	published	published	published	published	published	published	published
Study Publication Status Term Accession Number							
Study Publication Status Term Source REF							
STUDY FACTORS
Study Factor Name
Study Factor Type
Study Factor Type Term Accession Number
Study Factor Type Term Source REF
STUDY ASSAYS
Study Assay Measurement Type	brain activity measurement
Study Assay Measurement Type Term Accession Number	CMO:0001737
Study Assay Measurement Type Term Source REF	CMO
Study Assay Technology Type	electroencephalography
Study Assay Technology Type Term Accession Number	ERO:0001337
Study Assay Technology Type Term Source REF	ERO
Study Assay Technology Platform	instrument;manufacturer
Study Assay File Name	a_Cao278B_assay.txt
STUDY PROTOCOLS
Study Protocol Name	Participants	Experimental paradigm
Study Protocol Type	selection	electroencephalography
Study Protocol Type Term Accession Number	OBI:0001928	ERO:0001337
Study Protocol Type Term Source REF	OBI	ERO
Study Protocol Description		
Study Protocol URI	""	""
Study Protocol Version		
Study Protocol Parameters Name	""	instrument;manufacturer
Study Protocol Parameters Name Term Accession Number	""	""
Study Protocol Parameters Name Term Source REF	""	""
Study Protocol Components Name	""	""
Study Protocol Components Type	""	""
Study Protocol Components Type Term Accession Number	""	""
Study Protocol Components Type Term Source REF	""	""
STUDY CONTACTS
Study Person Last Name	Cao	Chuang	King	Lin
Study Person First Name	Zehong	Chun-Hsiang	Jung-Kai	Chin-Teng
Study Person Mid Initials
Study Person Email	Zehong.Cao@utas.edu.au	""	""	Chin-Teng.Lin@uts.edu.au
Study Person Phone
Study Person Fax
Study Person Address
Study Person Affiliation	Discipline of ICT, School of Technology, Environments and Design, College of Sciences and Engineering, University of Tasmania, Hobart, TAS, Australia	Department of Computer Science and Engineering, National Taiwan Ocean University, Keelung, Taiwan	Brain Research Center, National Chiao Tung University, Hsinchu, Taiwan	Centre for Artificial Intelligence, Faculty of Engineering and IT, University of Technology Sydney, Sydney, NSW, Australia
Study Person Roles
Study Person Roles Term Accession Number
Study Person Roles Term Source REF
Comment[Study Person ORCID]	0000-0003-3656-0328	""	""	""
Comment[Funder]
Comment[FundRef ID]
Comment[Funder Term Source REF]
Comment[Grant Identifier]
